# Supplementary material for: Comparative Genomics and Mutational Analysis Reveals a Novel XoxF-Utilizing Methylotroph in the Roseobacter Group Isolated From the Marine Environment
Source: Front Microbiol. 2018 Apr 27;9:766. doi: 10.3389/fmicb.2018.00766 (PMC5934484; doi:10.3389/fmicb.2018.00766)
Supplement: Supplementary file 2 [file Data_Sheet_2.xls]

## Sheet: Table S4
Supplementary Table 4: Genome completeness and potential contamination of Roseobacter group genomes, determined using CheckM
Genome	Marker lineage	# genomes	# markers	# marker sets	0	1	2	3	4	5+	Completeness	Contamination	Strain heterogeneity
Aleiiroseovarius_crassostreae_DSM_16950	Rhodobacteraceae (4)	91	528	341	3	520	5	0	0	0	99.12	1.32	0
Celeribacter_baekdonensis_B30	Rhodobacteraceae (4)	91	528	341	3	525	0	0	0	0	99.27	0	0
Celeribacter_baekdonensis_DSM_27375	Rhodobacteraceae (4)	91	528	341	3	525	0	0	0	0	99.27	0	0
Celeribacter_indicus_P73	Rhodobacteraceae (4)	91	528	341	2	524	2	0	0	0	99.56	0.39	0
Celeribacter_neptunius_DSM_26471	Rhodobacteraceae (4)	91	528	341	3	523	2	0	0	0	99.27	0.39	0
Jannaschia_aquimarina_GSW-M26	Rhodobacteraceae (4)	91	528	341	4	520	4	0	0	0	99.05	0.78	0
Jannaschia_rubra_DSM_16279	Rhodobacteraceae (4)	91	528	341	6	520	2	0	0	0	98.69	0.33	0
Jannaschia_sp_CCS1	Rhodobacteraceae (4)	91	528	341	2	523	3	0	0	0	99.41	0.88	0
Ketogulonicigenium_vulgare_Y25	Rhodobacteraceae (4)	91	528	341	20	506	2	0	0	0	94.72	0.59	0
Leisingera_aquaemixtae_CECT8399	Rhodobacteraceae (4)	91	528	341	1	524	3	0	0	0	99.93	0.88	0
Leisingera_aquimarina_DSM_24565	Rhodobacteraceae (4)	91	528	341	0	526	2	0	0	0	100	0.59	0
Leisingera_methylohalidivorans_DSM_14336	Rhodobacteraceae (4)	91	528	341	0	527	1	0	0	0	100	0.29	0
Leisingera_nanhaiensis_DSM_24252	Rhodobacteraceae (4)	91	528	341	1	526	1	0	0	0	99.71	0.29	100
Loktanella_cinnabarina_LL-001	Rhodobacteraceae (4)	91	528	341	14	513	1	0	0	0	96.9	0.29	0
Loktanella_hongkongensis_DSM_17492	Rhodobacteraceae (4)	91	528	341	2	526	0	0	0	0	99.41	0	0
Loktanella_sp_SE62	Rhodobacteraceae (4)	91	528	341	18	509	1	0	0	0	97.35	0.29	0
Loktanella_vestfoldensis_DSM_16212	Rhodobacteraceae (4)	91	528	341	4	524	0	0	0	0	99.12	0	0
Loktanella_vestfoldensis_SKA53	Rhodobacteraceae (4)	91	528	341	5	522	1	0	0	0	99.05	0.15	0
Maritimibacter_alkaliphilus_HTCC2654	Rhodobacteraceae (4)	91	528	341	3	524	1	0	0	0	99.27	0.15	100
Maritimibacter_sp_HL-12	Rhodobacteraceae (4)	91	528	341	3	525	0	0	0	0	99.27	0	0
Nautella_italica_DSM_26436	Rhodobacteraceae (4)	91	528	341	2	525	1	0	0	0	99.41	0.05	0
Nautella_italica_R11	Rhodobacteraceae (4)	91	528	341	4	523	1	0	0	0	99.27	0.05	0
Oceanibulbus_indolifex_HEL-45	Rhodobacteraceae (4)	91	528	341	2	526	0	0	0	0	99.61	0	0
Pseudooceanicola_batsensis_HTCC2597	Rhodobacteraceae (4)	91	528	341	1	526	1	0	0	0	99.71	0.29	0
Oceanicola_granulosus_HTCC2516	Rhodobacteraceae (4)	91	528	341	4	523	1	0	0	0	99.22	0.15	100
Pseudooceanicola_nanhaiensis_DSM_18065	Rhodobacteraceae (4)	91	528	341	1	527	0	0	0	0	99.71	0	0
Oceanicola_sp_HL-35	Rhodobacteraceae (4)	91	528	341	2	525	1	0	0	0	99.41	0.29	0
Oceanicola_sp_MCTG1561a	Rhodobacteraceae (4)	91	528	341	0	528	0	0	0	0	100	0	0
Pseudooceanicola_sp_S124	Rhodobacteraceae (4)	91	528	341	3	521	4	0	0	0	99.27	1.17	0
Oceaniovalibus_guishaninsula_JLT2003	Rhodobacteraceae (4)	91	528	341	4	523	1	0	0	0	99.05	0.15	0
Octadecabacter_antarcticus_307	Rhodobacteraceae (4)	91	528	341	3	523	2	0	0	0	99.12	0.34	0
Octadecabacter_arcticus_238	Rhodobacteraceae (4)	91	528	341	4	522	2	0	0	0	98.83	0.59	50
Octadecabacter_temperatus_Sb1	Rhodobacteraceae (4)	91	528	341	3	523	2	0	0	0	99.12	0.59	0
Pelagibaca_bermudensis_HTCC2601	Rhodobacteraceae (4)	91	528	341	1	527	0	0	0	0	99.71	0	0
Pseudophaeobacter_arcticus_DSM_23566	Rhodobacteraceae (4)	91	528	341	1	527	0	0	0	0	99.71	0	0
Phaeobacter_gallaeciensis_ANG1	Rhodobacteraceae (4)	91	528	341	1	526	1	0	0	0	99.71	0.15	0
Phaeobacter_gallaeciensis_BS107	Rhodobacteraceae (4)	91	528	341	3	525	0	0	0	0	99.12	0	0
Phaeobacter_gallaeciensis_DSM_17395	Rhodobacteraceae (4)	91	528	341	3	525	0	0	0	0	99.12	0	0
Phaeobacter_gallaeciensis_DSM_26640	Rhodobacteraceae (4)	91	528	341	2	525	1	0	0	0	99.41	0.29	0
Phaeobacter_inhibens_T5_DSM_16374	Rhodobacteraceae (4)	91	528	341	2	526	0	0	0	0	99.41	0	0
Planktomarina_temperata_RCA23	Rhodobacteraceae (4)	91	528	341	4	520	4	0	0	0	98.97	0.43	0
Rhodobacteraceae_bacterium_SB2	Rhodobacteraceae (4)	91	528	341	7	516	5	0	0	0	98.24	0.93	0
Rhodobacterales_sp_HTCC2083	Rhodobacteraceae (4)	91	528	341	2	525	1	0	0	0	99.41	0.29	100
Rhodobacterales_sp_HTCC2150	Rhodobacteraceae (4)	91	528	341	6	522	0	0	0	0	99.12	0	0
Leisingera_sp_Y4I	Rhodobacteraceae (4)	91	528	341	2	524	2	0	0	0	99.63	0.59	50
Roseobacter_denitrificans_OCh_114	Rhodobacteraceae (4)	91	528	341	3	525	0	0	0	0	99.12	0	0
Roseobacter_litoralis_Och_149	Rhodobacteraceae (4)	91	528	341	3	524	1	0	0	0	99.12	0.29	0
Roseovarius_sp_AzwK-3b	Rhodobacteraceae (4)	91	528	341	1	522	5	0	0	0	99.71	1.17	60
Loktanella sp_CCS2	Rhodobacteraceae (4)	91	528	341	4	523	1	0	0	0	98.83	0.15	0
Rhodobacteraceae_bacterium_GAI101	Rhodobacteraceae (4)	91	528	341	2	524	2	0	0	0	99.41	0.32	0
Roseobacter_sp_LE1	Rhodobacteraceae (4)	91	528	341	4	523	1	0	0	0	98.97	0.29	100
Rhodobacteraceae_bacterium_MED193	Rhodobacteraceae (4)	91	528	341	1	526	1	0	0	0	99.71	0.29	0
Rhodobacteraceae_bacterium_R2A57	Rhodobacteraceae (4)	91	528	341	2	526	0	0	0	0	99.41	0	0
Rhodobacteraceae_bacterium_SK209-2-6	Rhodobacteraceae (4)	91	528	341	1	526	1	0	0	0	99.71	0.15	0
Roseovarius_atlanticus_R12B	Rhodobacteraceae (4)	91	528	341	2	524	2	0	0	0	99.41	0.59	0
Roseovarius_halocynthiae_DSM_27840	Rhodobacteraceae (4)	91	528	341	3	524	1	0	0	0	99.12	0.15	100
Roseovarius_indicus_DSM_26383	Rhodobacteraceae (4)	91	528	341	1	523	3	1	0	0	99.71	0.81	0
Roseovarius_lutimaris_DSM_28463	Rhodobacteraceae (4)	91	528	341	2	523	3	0	0	0	99.56	0.73	0
Roseovarius_marinus_DSM_25228	Rhodobacteraceae (4)	91	528	341	10	516	1	1	0	0	97.21	0.88	0
Roseovarius_mucosus_DSM_17069	Rhodobacteraceae (4)	91	528	341	3	524	1	0	0	0	99.12	0.29	0
Roseovarius_nubinhibens_ISM	Rhodobacteraceae (4)	91	528	341	1	526	1	0	0	0	99.9	0.29	0
Roseovarius_sp_217	Rhodobacteraceae (4)	91	528	341	2	525	1	0	0	0	99.41	0.15	0
Roseovarius_sp_MCTG1562b	Rhodobacteraceae (4)	91	528	341	1	524	3	0	0	0	99.71	0.59	100
Roseovarius_sp_TM1035	Rhodobacteraceae (4)	91	528	341	4	522	2	0	0	0	99.05	0.59	0
Roseovarius_tolerans_DSM_11457	Rhodobacteraceae (4)	91	528	341	2	526	0	0	0	0	99.41	0	0
Ruegeria_halocynthiae_MOLA_R1_13b	Rhodobacteraceae (4)	91	528	341	3	524	1	0	0	0	99.12	0.29	0
Ruegeria_lacuscaerulensis_ITI-1157	Rhodobacteraceae (4)	91	528	341	2	524	2	0	0	0	99.41	0.59	0
Ruegeria_mobilis_45A6	Rhodobacteraceae (4)	91	528	341	3	524	1	0	0	0	99.12	0.29	0
Ruegeria_mobilis_F1926	Rhodobacteraceae (4)	91	528	341	21	500	7	0	0	0	95.87	1.48	28.57
Ruegeria_pomeroyi_DSS-3	Rhodobacteraceae (4)	91	528	341	2	524	2	0	0	0	99.41	0.59	0
Ruegeria_sp_TM1040	Rhodobacteraceae (4)	91	528	341	1	526	1	0	0	0	99.71	0.29	0
Ruegeria_sp_TW15	Rhodobacteraceae (4)	91	528	341	2	524	2	0	0	0	99.41	0.34	0
Sagittula_stellata_E-37	Rhodobacteraceae (4)	91	528	341	2	525	1	0	0	0	99.63	0.29	0
Shimia_marina_CECT7688	Rhodobacteraceae (4)	91	528	341	9	517	2	0	0	0	97.65	0.44	0
Shimia_sp_SK013	Rhodobacteraceae (4)	91	528	341	1	527	0	0	0	0	99.71	0	0
Sulfitobacter_donghicola_KCTC_12864	Rhodobacteraceae (4)	91	528	341	1	525	2	0	0	0	99.71	0.32	0
Sulfitobacter_mediterraneus_KCTC_32188	Rhodobacteraceae (4)	91	528	341	1	525	2	0	0	0	99.71	0.29	0
Sulfitobacter_pontiacus_3SOLIMAR09	Rhodobacteraceae (4)	91	528	341	2	525	1	0	0	0	99.41	0.29	0
Sulfitobacter_pontiacus_DSM_10014	Rhodobacteraceae (4)	91	528	341	1	527	0	0	0	0	99.71	0	0
Sulfitobacter_sp_20_GPM-1509m	Rhodobacteraceae (4)	91	528	341	1	527	0	0	0	0	99.71	0	0
Sulfitobacter_sp_CB2047	Rhodobacteraceae (4)	91	528	341	2	526	0	0	0	0	99.41	0	0
Sulfitobacter_sp_EE-36	Rhodobacteraceae (4)	91	528	341	3	525	0	0	0	0	99.12	0	0
Sulfitobacter_sp_MCCC_1A00686	Rhodobacteraceae (4)	91	528	341	1	527	0	0	0	0	99.71	0	0
Sulfitobacter_sp_NAS-14.1	Rhodobacteraceae (4)	91	528	341	4	524	0	0	0	0	98.83	0	0
Sulfitobacter_sp_NB-68	Rhodobacteraceae (4)	91	528	341	2	526	0	0	0	0	99.41	0	0
Sulfitobacter_sp_NB-77	Rhodobacteraceae (4)	91	528	341	2	524	2	0	0	0	99.56	0.39	0
Sulfitobacter_sp_SA11	Rhodobacteraceae (4)	91	528	341	32	496	0	0	0	0	93.64	0	0
Tateyamaria_sp_ANG_S1	Rhodobacteraceae (4)	91	528	341	3	520	5	0	0	0	99.12	0.95	0
Thalassiobium_sp_R2A62	Rhodobacteraceae (4)	91	528	341	4	520	4	0	0	0	98.97	0.88	0
Wenxinia_marina_DSM_24838	Rhodobacteraceae (4)	91	528	341	2	526	0	0	0	0	99.41	0	0
Rhodobacteraceae_bacterium_La6	Rhodobacteraceae (4)	91	528	341	2	523	3	0	0	0	99.41	0.68	0
Rhodobacteraceae_bacterium_htcc2255	Rhodobacteraceae (4)	91	528	341	27	500	1	0	0	0	94.6	0.29	0
Phaeobacter_sp._lss9	Rhodobacteraceae (4)	91	528	341	4	524	0	0	0	0	99.05	0	0
Dinoroseobacter_shibae_D12	Rhodobacteraceae (4)	91	528	341	2	524	2	0	0	0	99.41	0.39	0
Average											99.0872
