# Supplementary material for: Comparative Genomics and Mutational Analysis Reveals a Novel XoxF-Utilizing Methylotroph in the Roseobacter Group Isolated From the Marine Environment
Source: Front Microbiol. 2018 Apr 27;9:766. doi: 10.3389/fmicb.2018.00766 (PMC5934484; doi:10.3389/fmicb.2018.00766)
Supplement: Supplementary file 3 [file Data_Sheet_3.xls]

## Sheet: Table S5
Supplementary Table 5: Bi-directional BLAST searches of all validly published Roseobacter genomes for xoxF
query_locus	La 6	Leisingera_caerulea_13_DSM_24564	Leisingera_aquimarina_DSM_24565_scaffold_version	Leisingera_sp._ANG1	Leisingera_daeponensis_TF-218_DSM_23529_scaffold_version	Leisingera_methylohalidivorans_MB2_DSM_14336	Leisingera_aquaemixtae_CECT8399	Leisingera_sp._Y4I	Roseobacter_sp_MED193_re-annotation	Roseobacter_sp_SK209-2-6_re-annotation	Pseudophaeobacter_arcticus_DSM_23566	Phaeobacter_gallaeciensis_DSM_26640	Phaeobacter_inhibens_T5_DSM_16374	Phaeobacter_gallaeciensis_DSM_17395	Phaeobacter sp. lss9	Nautella_italica_DSM_26436	Nautella_italica_R11	Ruegeria_sp_TM1040	Ruegeria_mobilis_F1926	Ruegeria_halocynthiae_MOLA_R1_13b	Ruegeria_atlantica_DSM_5823	Ruegeria_sp_TW15	Ruegeria_lacuscaerulensis_ITI-1157	Ruegeria_pomeroyi_DSS-3_re-annotation	Sedimentitalea_nanhaiensis_NH52F_DSM_24252_scaffold_version	Marinibacterium profundimaris 22II1-22F33T	Sulfitobacter_guttiformis_KCTC_32187	Sulfitobacter_donghicola_DSW-25_KCTC_12864	Sulfitobacter_sp_20_GPM-1509m	Sulfitobacter_sp_NAS-14.1_re-annotation	Sulfitobacter_sp_CB2047	Sulfitobacter_sp_EE-36_re-annotation	Sulfitobacter_pontiacus_3SOLIMAR09	Roseobacter_sp_GAI101	Sulfitobacter_sp_NB-77	Sulfitobacter_sp_NB-68	Sulfitobacter_mediterraneus_KCTC_32188	Oceanibulbus_indolifex_HEL-45	Roseobacter_litoralis_Och_149	Roseobacter_denitrificans_OCh_114_re-annotation	Sulfitobacter_sp_SA11	Sulfitobacter_sp_MCCC_1A00686	Tateyamaria_sp_ANG_S1	Shimia_sp_SK013	Shimia_marina_CECT7688	Roseobacter_sp_R2A57	Rhodobacterales_sp_HTCC2083	Roseovarius_sp_MCTG1562b	Roseovarius_sp_217_re-annotation
LA6_19760	1	1	0	0	0	0	0	0	0	0	0	0	0	0	0	0	0	0	0	0	0	0	0	0	1	0	0	0	0	0	0	0	0	0	0	0	0	0	1	1	0	0	0	0	0	0	0	1	1
[truncated: 46 more columns]
